# Supplementary material for: ﻿Syzygiumtriflorum (Myrtaceae), a new species from Vietnam
Source: PhytoKeys. 2025 Apr 10;255:75–83. doi: 10.3897/phytokeys.255.143043 (PMC12006818; doi:10.3897/phytokeys.255.143043)
Supplement: XML Treatment for Syzygium triflorum [file phytokeys.255.143043-treatment1.xml]

<!DOCTYPE tp:taxon-treatment
  PUBLIC "-//TaxonX//DTD Taxonomic Treatment Publishing DTD v0 20100105//EN" "tax-treatment-NSO.dtd">
<tp:taxon-treatment xmlns:tp="http://www.plazi.org/taxpub"><tp:treatment-meta><kwd-group><label>Taxon classification</label><kwd>
              <named-content content-type="kingdom">Plantae</named-content>
            </kwd><kwd>
              <named-content content-type="order">Myrtales</named-content>
            </kwd><kwd>
              <named-content content-type="family">Myrtaceae</named-content>
            </kwd></kwd-group><mixed-citation publication-type="journal"><person-group><name><surname>Cuong</surname><given-names>Dang Hung</given-names></name><name><surname>Thanh</surname><given-names>Nguyen Thi Kim</given-names></name><name><surname>Hiep</surname><given-names>Nguyen Huu</given-names></name><name><surname>Huyen</surname><given-names>Dang Ngoc</given-names></name><name><surname>Hoang</surname><given-names>Thanh Truong</given-names></name><name><surname>Tagane</surname><given-names>Shuichiro</given-names></name></person-group><article-title>﻿<italic><tp:taxon-name><tp:taxon-name-part taxon-name-part-type="genus" reg="Syzygium">Syzygium</tp:taxon-name-part><tp:taxon-name-part taxon-name-part-type="species" reg="triflorum">triflorum</tp:taxon-name-part></tp:taxon-name></italic> (<tp:taxon-name><tp:taxon-name-part taxon-name-part-type="family">Myrtaceae</tp:taxon-name-part></tp:taxon-name>), a new species from Vietnam</article-title><source>PhytoKeys</source><day>10</day><month>04</month><year>2025</year><volume>255</volume><fpage>75</fpage><lpage>83</lpage><pub-id pub-id-type="doi">10.3897/phytokeys.255.143043</pub-id></mixed-citation></tp:treatment-meta><tp:nomenclature><label>﻿</label><tp:taxon-name>
            <object-id xmlns:xlink="http://www.w3.org/1999/xlink" content-type="arpha" xlink:type="simple">596A3B02-E4C4-5DDF-A9D1-9B9D0F5DEA03</object-id>
            <tp:taxon-name-part taxon-name-part-type="genus" reg="Syzygium">Syzygium</tp:taxon-name-part>
            <tp:taxon-name-part taxon-name-part-type="species" reg="triflorum">triflorum</tp:taxon-name-part>
            <object-id xmlns:xlink="http://www.w3.org/1999/xlink" content-type="ipni" xlink:type="simple">urn:lsid:ipni.org:names:77360036-1</object-id>
          </tp:taxon-name><tp:taxon-authority>T.T.Hoang, Kim Thanh, S.Tagane &amp; D.H.Cuong</tp:taxon-authority><tp:taxon-status xmlns:xlink="http://www.w3.org/1999/xlink" xlink:type="simple">sp. nov.</tp:taxon-status></tp:nomenclature><tp:treatment-sec sec-type="material" id="SECID0EPNAC"><title>Type.</title><p>Vietnam. Gia Lai Province, K’Bang District, Son Lang Commune, Kon Chu Rang Nature Reserve, in coniferous forest, 200 m from Bai Chay station along the path, <named-content xmlns:xlink="http://www.w3.org/1999/xlink" content-type="dwc:verbatimCoordinates" xlink:type="simple"><named-content content-type="geo-json" specific-use="{&#34;type&#34;:&#34;Point&#34;,&#34;coordinates&#34;:[108.572000,14.479028]}" id="NCID0EYNAC" xlink:type="simple">14°28'44.5"N, 108°34'19.2"E</named-content></named-content>, 1015 m a.s.l., 4 July 2024, <italic>T.T.Hoang, N. T. K. Thanh &amp; D.H. Cuong DLU1005</italic> (holotype DLU! isotypes HNU [HNU025528!, HNU025529!], the Herbarium of The Joint Vietnam-Russia Tropical Science And Technology Research Center) (Figs <xref ref-type="fig" rid="F1">1</xref>, <xref ref-type="fig" rid="F2">2</xref>).</p><fig id="F1" position="float" orientation="portrait"><object-id xmlns:xlink="http://www.w3.org/1999/xlink" content-type="doi" xlink:type="simple">10.3897/phytokeys.255.143043.figure1</object-id><object-id xmlns:xlink="http://www.w3.org/1999/xlink" content-type="arpha" xlink:type="simple">B163E858-776C-5C55-9D3D-18525844583B</object-id><label>Figure 1.</label><caption><p><italic><tp:taxon-name><tp:taxon-name-part taxon-name-part-type="genus" reg="Syzygium">Syzygium</tp:taxon-name-part><tp:taxon-name-part taxon-name-part-type="species" reg="triflorum">triflorum</tp:taxon-name-part></tp:taxon-name></italic> T.T.Hoang, Kim Thanh, S.Tagane &amp; D.H.Cuong <bold>A</bold> immature fruit in lateral view <bold>B</bold> immature fruits in top view <bold>C</bold> hypanthia in lateral view (after petals and most stamens had fallen off) <bold>D</bold> hypanthia with calyx disc and styles in top view (after petals and most stamens had fallen off) <bold>E</bold> inflorescence in top view, showing flowers before anthesis (left and right) <bold>F</bold> inflorescence in lateral view (3 flowers in cluster) <bold>G</bold> leafy branches <bold>H</bold> leaves, adaxial (upper) and abaxial (bottom) surface. Photos: H. T. Truong and H. C. Dang.</p></caption><graphic xmlns:xlink="http://www.w3.org/1999/xlink" xlink:href="phytokeys-255-075_article-143043__-g001.jpg" position="float" orientation="portrait" xlink:type="simple" id="oo_1304649.jpg"><uri content-type="original_file" xlink:type="simple">https://binary.pensoft.net/fig/1304649</uri></graphic></fig><fig id="F2" position="float" orientation="portrait"><object-id xmlns:xlink="http://www.w3.org/1999/xlink" content-type="doi" xlink:type="simple">10.3897/phytokeys.255.143043.figure2</object-id><object-id xmlns:xlink="http://www.w3.org/1999/xlink" content-type="arpha" xlink:type="simple">8A8A4A5F-EBC9-5325-939E-7B9FEAD42B7A</object-id><label>Figure 2.</label><caption><p>The dried flowers of <italic><tp:taxon-name><tp:taxon-name-part taxon-name-part-type="genus" reg="Syzygium">Syzygium</tp:taxon-name-part><tp:taxon-name-part taxon-name-part-type="species" reg="triflorum">triflorum</tp:taxon-name-part></tp:taxon-name></italic> T.T.Hoang, Kim Thanh, S.Tagane &amp; D.H.Cuong <bold>A</bold> 3-flowered inflorescence, in lateral view (with an orbicular petal in the left flower) <bold>B</bold> petal, adaxial surface <bold>C</bold> stamen (shorter one) <bold>D</bold> longitudinally dissected flower (with placenta axile). Photos taken by H. T. Truong and H. C. Dang.</p></caption><graphic xmlns:xlink="http://www.w3.org/1999/xlink" xlink:href="phytokeys-255-075_article-143043__-g002.jpg" position="float" orientation="portrait" xlink:type="simple" id="oo_1304650.jpg"><uri content-type="original_file" xlink:type="simple">https://binary.pensoft.net/fig/1304650</uri></graphic></fig></tp:treatment-sec><tp:treatment-sec sec-type="diagnosis" id="SECID0EQAAE"><title>Diagnosis.</title><p><italic><tp:taxon-name><tp:taxon-name-part taxon-name-part-type="genus" reg="Syzygium">Syzygium</tp:taxon-name-part><tp:taxon-name-part taxon-name-part-type="species" reg="triflorum">triflorum</tp:taxon-name-part></tp:taxon-name></italic> could be confused with <italic><tp:taxon-name><tp:taxon-name-part taxon-name-part-type="genus" reg="Syzygium">S.</tp:taxon-name-part><tp:taxon-name-part taxon-name-part-type="species" reg="skiophilum">skiophilum</tp:taxon-name-part></tp:taxon-name></italic> (Duthie) Airy Shaw distributed in Thailand, Malay Peninsula and Borneo (<xref ref-type="bibr" rid="B2">Airy Shaw 1949</xref>; <xref ref-type="bibr" rid="B21">Parnell and Chantaranothai 2002</xref>; <xref ref-type="bibr" rid="B3">Ashton 2011</xref>). Generally, <italic><tp:taxon-name><tp:taxon-name-part taxon-name-part-type="genus" reg="Syzygium">S.</tp:taxon-name-part><tp:taxon-name-part taxon-name-part-type="species" reg="triflorum">triflorum</tp:taxon-name-part></tp:taxon-name></italic> is similar to <italic><tp:taxon-name><tp:taxon-name-part taxon-name-part-type="genus" reg="Syzygium">S.</tp:taxon-name-part><tp:taxon-name-part taxon-name-part-type="species" reg="skiophilum">skiophilum</tp:taxon-name-part></tp:taxon-name></italic> because they both show small tree habit and short cymose inflorescences with tiny flowers. However, <italic><tp:taxon-name><tp:taxon-name-part taxon-name-part-type="genus" reg="Syzygium">S.</tp:taxon-name-part><tp:taxon-name-part taxon-name-part-type="species" reg="triflorum">triflorum</tp:taxon-name-part></tp:taxon-name></italic> differs from <italic><tp:taxon-name><tp:taxon-name-part taxon-name-part-type="genus" reg="Syzygium">S.</tp:taxon-name-part><tp:taxon-name-part taxon-name-part-type="species" reg="skiophilum">skiophilum</tp:taxon-name-part></tp:taxon-name></italic> in having 4-angled and reddish-grey twigs (vs. terete and blackish-brown in <italic><tp:taxon-name><tp:taxon-name-part taxon-name-part-type="genus" reg="Syzygium">S.</tp:taxon-name-part><tp:taxon-name-part taxon-name-part-type="species" reg="skiophilum">skiophilum</tp:taxon-name-part></tp:taxon-name></italic>), oblong leaf blades (vs. elliptic-lanceolate, obovate or oblanceolate), fewer secondary veins (26–30 pairs vs. ca. 45 or 14–18 pairs), exclusively axillary inflorescences (vs. temirnal and axillary), lanceolate-ovate bracts (vs. linear), sessile or subsessile flower (vs. with short pseudostalk ca. 1 mm long), obconical hypanthium (slightly pyriform in flower buds) (vs. funnel-shaped) and more stamens (18–28 vs. 8 stamens) (Table <xref ref-type="table" rid="T1">1</xref>, Fig. <xref ref-type="fig" rid="F3">3</xref>).</p><fig id="F3" position="float" orientation="portrait"><object-id xmlns:xlink="http://www.w3.org/1999/xlink" content-type="doi" xlink:type="simple">10.3897/phytokeys.255.143043.figure3</object-id><object-id xmlns:xlink="http://www.w3.org/1999/xlink" content-type="arpha" xlink:type="simple">C9DEB79F-065F-517E-AEF5-6F3977E71249</object-id><label>Figure 3.</label><caption><p>Syntypes of <italic><tp:taxon-name><tp:taxon-name-part taxon-name-part-type="genus" reg="Syzygium">Syzygium</tp:taxon-name-part><tp:taxon-name-part taxon-name-part-type="species" reg="skiophilum">skiophilum</tp:taxon-name-part></tp:taxon-name></italic> (Duthie) Airy Shaw <bold>A</bold> hypanthium of <italic>A.C. Maingay 738/2</italic> (K000800033) <bold>B</bold> leaves of <italic>A.C. Maingay 738</italic> (K000800034) and <bold>C</bold><italic>A.C. Maingay 738/2</italic> (K000800033). Image reproduced with permission of © The Board of Trustees of the RBG, Kew. <ext-link xmlns:xlink="http://www.w3.org/1999/xlink" xlink:href="http://specimens.kew.org/herbarium/K000800033" ext-link-type="uri" xlink:type="simple">http://specimens.kew.org/herbarium/K000800033</ext-link>; <ext-link xmlns:xlink="http://www.w3.org/1999/xlink" xlink:href="http://specimens.kew.org/herbarium/K000800034" ext-link-type="uri" xlink:type="simple">http://specimens.kew.org/herbarium/K000800034</ext-link>.</p></caption><graphic xmlns:xlink="http://www.w3.org/1999/xlink" xlink:href="phytokeys-255-075_article-143043__-g003.jpg" position="float" orientation="portrait" xlink:type="simple" id="oo_1304651.jpg"><uri content-type="original_file" xlink:type="simple">https://binary.pensoft.net/fig/1304651</uri></graphic></fig><table-wrap id="T1" position="float" orientation="portrait"><label>Table 1.</label><caption><p>Morphological comparison between <italic><tp:taxon-name><tp:taxon-name-part taxon-name-part-type="genus" reg="Syzygium">Syzygium</tp:taxon-name-part><tp:taxon-name-part taxon-name-part-type="species" reg="triflorum">triflorum</tp:taxon-name-part></tp:taxon-name></italic> and <italic><tp:taxon-name><tp:taxon-name-part taxon-name-part-type="genus" reg="Syzygium">S.</tp:taxon-name-part><tp:taxon-name-part taxon-name-part-type="species" reg="skiophilum">skiophilum.</tp:taxon-name-part></tp:taxon-name></italic> The charactersistics of <italic><tp:taxon-name><tp:taxon-name-part taxon-name-part-type="genus" reg="Syzygium">S.</tp:taxon-name-part><tp:taxon-name-part taxon-name-part-type="species" reg="skiophilum">skiophilum</tp:taxon-name-part></tp:taxon-name></italic> was from <xref ref-type="bibr" rid="B21">Parnell and Chantaranothai (2002)</xref>, <xref ref-type="bibr" rid="B3">Ashton (2011)</xref>, as well as specimens shown in the Appendix <xref ref-type="app" rid="app1">1</xref>.</p></caption><table id="TID0EQOAG" rules="all"><tbody><tr><th rowspan="1" colspan="1">Parts</th><th rowspan="1" colspan="1"><italic><tp:taxon-name><tp:taxon-name-part taxon-name-part-type="genus" reg="Syzygium">Syzygium</tp:taxon-name-part><tp:taxon-name-part taxon-name-part-type="species" reg="triflorum">triflorum</tp:taxon-name-part></tp:taxon-name></italic> sp. nov.</th><th rowspan="1" colspan="1"><italic><tp:taxon-name><tp:taxon-name-part taxon-name-part-type="genus" reg="Syzygium">Syzygium</tp:taxon-name-part><tp:taxon-name-part taxon-name-part-type="species" reg="skiophilum">skiophilum</tp:taxon-name-part></tp:taxon-name></italic> (Duthie) Airy Shaw</th></tr><tr><td rowspan="1" colspan="1">Twigs</td><td rowspan="1" colspan="1">4-angled, reddish-grey</td><td rowspan="1" colspan="1">round, dark brown, terete</td></tr><tr><td rowspan="1" colspan="1">Leaves</td><td rowspan="1" colspan="1">Oblong 7.5–8.5 cm × 2.0–2.2 cm</td><td rowspan="1" colspan="1">elliptic-lanceolate, obovate or oblanceolate 7–9 cm × 2.5–3 cm</td></tr><tr><td rowspan="1" colspan="1">– Secondary veins</td><td rowspan="1" colspan="1">26–30 pairs</td><td rowspan="1" colspan="1">ca. 45 pairs or 14–18 pairs</td></tr><tr><td rowspan="1" colspan="1">– Apex</td><td rowspan="1" colspan="1">attenuate with rounded acute tip 1.5–2 mm long</td><td rowspan="1" colspan="1">prominently caudate to caudate-acuminate with slender acumen, ca. 15 mm long.</td></tr><tr><td rowspan="1" colspan="1">– Petiole</td><td rowspan="1" colspan="1">1–2 mm long</td><td rowspan="1" colspan="1">3–6 mm long</td></tr><tr><td rowspan="1" colspan="1">Flowers</td><td rowspan="1" colspan="1">2.8–3.2 mm × 1.8–2.0 mm</td><td rowspan="1" colspan="1">–</td></tr><tr><td rowspan="1" colspan="1">– pseudostalks</td><td rowspan="1" colspan="1">0–0.5 mm</td><td rowspan="1" colspan="1">1 mm</td></tr><tr><td rowspan="1" colspan="1">– Colour</td><td rowspan="1" colspan="1">yellowish-green</td><td rowspan="1" colspan="1">yellowish</td></tr><tr><td rowspan="1" colspan="1">– Bracts</td><td rowspan="1" colspan="1">lanceolate-ovate, 0.5–0.7 mm long</td><td rowspan="1" colspan="1">linear, ca. 3 mm long</td></tr><tr><td rowspan="1" colspan="1">– Hypanthium</td><td rowspan="1" colspan="1">obconical, 2.0–2.2 mm × 1.8–2.0 mm</td><td rowspan="1" colspan="1">ovate-triangular, subacute, 2.8–3.3 mm</td></tr><tr><td rowspan="1" colspan="1">– Sepals</td><td rowspan="1" colspan="1">triangular, 0.2–0.3 mm long</td><td rowspan="1" colspan="1">0.5–0.8 mm long</td></tr><tr><td rowspan="1" colspan="1">– Number of stamens</td><td rowspan="1" colspan="1">18–28 in 1 whorl</td><td rowspan="1" colspan="1">8</td></tr><tr><td rowspan="1" colspan="1">Fruits</td><td rowspan="1" colspan="1">globose, 4 × 4 mm</td><td rowspan="1" colspan="1">ellipsoid, 6 × 4 mm</td></tr></tbody></table></table-wrap></tp:treatment-sec><tp:treatment-sec sec-type="description" id="SECID0EDMAE"><title>Description.</title><p>Trees, 1.5–3 m tall, all part glabrous. Young twigs 4-angled, reddish-grey. Leaves opposite; petioles 1–2 mm long, concave adaxially; blades oblong, 7.5–8.5 cm × 2.0–2.2 cm, dark green and shiny adaxially, pale green, with numerous dark green gland dots abaxially, coriaceous, base cuneate, margin entire, apex attenuate with a rounded acute tip 1.5–2 mm long, mid-rib impressed adaxially, prominent abaxially, secondary veins faint, 26–30 pairs, tertiary veins faintly visible, intramarginal vein 1, 0.6–0.8 mm from the margin. Inflorescences short cymose, axillary or on old branchlets behind leaves, 3–4 mm long, clusters of 3 (rarely reducing to 1) flowers; peduncle 0.8–1 mm long, terete; bracts lanceolate-ovate, 0.5–0.7 mm long, pale green to dark red on the upper half, apex rounded. Flower buds pyriform. Flowers 2.8–3.2 mm × 1.8–2.0 mm, light green, sessile or with pseudostalks to 0.5 mm long; bracteoles triangular, 0.2–0.3 mm long, dark red on the upper half, caducous. Hypanthium obconical, 2.0–2.2 mm × 1.8–2.0 mm, light green. Sepals 4, very broadly triangular, 0.2–0.3 mm long, light green, persistent, apex acute. Petals 4, free, suborbicular, 0.8 mm × 1.0 mm, light green, membranous, concave adaxially. Stamens 18–28 in a single whorl, 0.8–1 mm long, filaments white, anthers ellipsoid, ca. 0.1 mm long, cream-coloured. Ovary 2-locular, many ovules per locule, placentas axile; style and stigma 0.8–1.0 mm long, positioned lower than the stamens. Fruits (immature) globose, 4 × 4 mm, calyx disc convex. Seeds not seen.</p></tp:treatment-sec><tp:treatment-sec sec-type="Flowering and fruiting" id="SECID0EIMAE"><title>Flowering and fruiting.</title><p>The flowers and fruits were observed during the rainy season in July 2024. At this time, the fruits were not fully matured.</p></tp:treatment-sec><tp:treatment-sec sec-type="ecology" id="SECID0ENMAE"><title>Ecology.</title><p>This species grows in a mixed broad-leaved and coniferous forest so far known only from Kon Chu Rang Nature Reserve. The forests are dominated by <italic><tp:taxon-name><tp:taxon-name-part taxon-name-part-type="genus" reg="Dacrydium">Dacrydium</tp:taxon-name-part><tp:taxon-name-part taxon-name-part-type="species" reg="elatum">elatum</tp:taxon-name-part></tp:taxon-name></italic> (Roxb.) Wall. ex Hook. and <italic><tp:taxon-name><tp:taxon-name-part taxon-name-part-type="genus" reg="Dacrycarpus">Dacrycarpus</tp:taxon-name-part><tp:taxon-name-part taxon-name-part-type="species" reg="imbricatus">imbricatus</tp:taxon-name-part></tp:taxon-name></italic> (Blume) de Laub. (<tp:taxon-name><tp:taxon-name-part taxon-name-part-type="family">Podocarpaceae</tp:taxon-name-part></tp:taxon-name>), along with other angiosperms, such as <italic><tp:taxon-name><tp:taxon-name-part taxon-name-part-type="genus" reg="Exbucklandia">Exbucklandia</tp:taxon-name-part><tp:taxon-name-part taxon-name-part-type="species" reg="populnea">populnea</tp:taxon-name-part></tp:taxon-name></italic>, <italic><tp:taxon-name><tp:taxon-name-part taxon-name-part-type="genus" reg="Rhodoleia">Rhodoleia</tp:taxon-name-part><tp:taxon-name-part taxon-name-part-type="species" reg="championii">championii</tp:taxon-name-part></tp:taxon-name></italic> (<tp:taxon-name><tp:taxon-name-part taxon-name-part-type="family">Hamamelidaceae</tp:taxon-name-part></tp:taxon-name>), <italic><tp:taxon-name><tp:taxon-name-part taxon-name-part-type="genus" reg="Magnolia">Magnolia</tp:taxon-name-part><tp:taxon-name-part taxon-name-part-type="species" reg="mediocris">mediocris</tp:taxon-name-part></tp:taxon-name></italic> (<tp:taxon-name><tp:taxon-name-part taxon-name-part-type="family">Magnoliaceae</tp:taxon-name-part></tp:taxon-name>), <italic><tp:taxon-name><tp:taxon-name-part taxon-name-part-type="genus" reg="Castanopsis">Castanopsis</tp:taxon-name-part></tp:taxon-name></italic> spp. (<tp:taxon-name><tp:taxon-name-part taxon-name-part-type="family">Fagaceae</tp:taxon-name-part></tp:taxon-name>) and <italic><tp:taxon-name><tp:taxon-name-part taxon-name-part-type="genus" reg="Schima">Schima</tp:taxon-name-part><tp:taxon-name-part taxon-name-part-type="species" reg="superba">superba</tp:taxon-name-part></tp:taxon-name></italic> (<tp:taxon-name><tp:taxon-name-part taxon-name-part-type="family">Theaceae</tp:taxon-name-part></tp:taxon-name>). Many small trees grow in the understorey with <italic><tp:taxon-name><tp:taxon-name-part taxon-name-part-type="genus" reg="Syzygium">Syzygium</tp:taxon-name-part><tp:taxon-name-part taxon-name-part-type="species" reg="triflorum">triflorum</tp:taxon-name-part></tp:taxon-name></italic> sp. nov., including <italic><tp:taxon-name><tp:taxon-name-part taxon-name-part-type="genus" reg="Ixora">Ixora</tp:taxon-name-part></tp:taxon-name></italic> sp., <italic><tp:taxon-name><tp:taxon-name-part taxon-name-part-type="genus" reg="Lasianthus">Lasianthus</tp:taxon-name-part></tp:taxon-name></italic> spp. (<tp:taxon-name><tp:taxon-name-part taxon-name-part-type="family">Rubiaceae</tp:taxon-name-part></tp:taxon-name>), <italic><tp:taxon-name><tp:taxon-name-part taxon-name-part-type="genus" reg="Eurya">Eurya</tp:taxon-name-part></tp:taxon-name></italic> sp. (<tp:taxon-name><tp:taxon-name-part taxon-name-part-type="family">Pentaphylacaceae</tp:taxon-name-part></tp:taxon-name>) and <italic><tp:taxon-name><tp:taxon-name-part taxon-name-part-type="genus" reg="Eriobotrya">Eriobotrya</tp:taxon-name-part><tp:taxon-name-part taxon-name-part-type="species" reg="bengalensis">bengalensis</tp:taxon-name-part></tp:taxon-name></italic> (<tp:taxon-name><tp:taxon-name-part taxon-name-part-type="family">Rosaceae</tp:taxon-name-part></tp:taxon-name>). The habitat receives approximately 60–70% of the total light from the understorey at an elevation around 1,000 m a.s.l.</p></tp:treatment-sec><tp:treatment-sec sec-type="Vernacular" id="SECID0EPRAE"><title>Vernacular.</title><p>Trâm ba hoa (three-flowered syzygium), Trâm hoa nhỏ (tiny-flowered syzygium)</p></tp:treatment-sec><tp:treatment-sec sec-type="etymology" id="SECID0EURAE"><title>Etymology.</title><p>The species epithet refers to its number of flowers in a inflorescence, which is usually in a cluster of three.</p><sec sec-type="﻿Preliminary conservation status" id="SECID0EZRAE"><title>﻿Preliminary conservation status</title><p>This species is currently known with only a few populations being found, each consisting of about 30–40 individuals, within a 10-hectare (0.01 km<sup>2</sup>) stand of the mixed broad-leaved and coniferous forest dominated by <italic><tp:taxon-name><tp:taxon-name-part taxon-name-part-type="genus" reg="Dacrydium">Dacrydium</tp:taxon-name-part><tp:taxon-name-part taxon-name-part-type="species" reg="elatum">elatum</tp:taxon-name-part></tp:taxon-name></italic> and <italic><tp:taxon-name><tp:taxon-name-part taxon-name-part-type="genus" reg="Dacrycarpus">Dacrycarpus</tp:taxon-name-part><tp:taxon-name-part taxon-name-part-type="species" reg="imbricatus">imbricatus</tp:taxon-name-part></tp:taxon-name></italic> at Kon Chu Rang Nature Reserve. The total number of the mature individuals are approximately 200, living in understorey and strictly protected near the Bai Chay ranger station.</p><p>The primary natural threat in this area might be random fires, which could cause extreme fluctuations in the number of mature individuals. However, this risk is less prevalent in broad-leaved forests and the mixed broad-leaved and coniferous forests of Kon Chu Rang. Fires have not been recorded in these forests in the Nature Reserve for at least 30 years. Therefore, this species is temporarily regarded as safe in this forest stand.</p><p>All five IUCN criteria have been considered, but there is no fully direct or indirect information about the species’ current status or possible threats. Considering the known population is very small, restricted to a 10-hectare stand and the number of mature individuals approximately 200 trees, Endangered (EN) is categorised for the preliminary conservation status of this species according the criteria D (<xref ref-type="bibr" rid="B17">IUCN 2012</xref>).</p></sec></tp:treatment-sec><tp:treatment-sec><!--Section generated to contain objects referenced in tp:taxon-treatment.--><app id="app1"><title>﻿Appendix 1</title><p><bold>Specimens examined for comparison with the new species. Malaysia.</bold> Penang, Government Hill, 1871, <italic>Maingay, A.C. 738</italic> (TYPE) (K [K000800034]); 1871, <italic>Maingay, A.C. 738/2</italic> (TYPE) (K [K000800033]); Perak, Nov 1884, <italic>Scortechini 491</italic> (barcode-00071230); Perak, Taiping, <italic>s.n.</italic> (BM [BM000944235]), Benedetto Scortechini; Perak, Larut, <italic>s.coll. s.n.</italic> (K [K000800032]). <bold>Indonesia</bold>. Java, Jan 1910, <italic>s. coll. 52</italic> (K [K000800189]).</p></app></tp:treatment-sec><ref-list><ref id="B2"><mixed-citation xmlns:xlink="http://www.w3.org/1999/xlink" xlink:type="simple"><person-group><name name-style="western"><surname>Airy Shaw</surname><given-names>HK</given-names></name></person-group> (<year>1949</year>) <article-title>Additions to the flora of Borneo and other Malay Islands. XX. The <tp:taxon-name><tp:taxon-name-part taxon-name-part-type="family">Myrtaceae</tp:taxon-name-part></tp:taxon-name> of the Oxford University Expedition to Sarawak, 1932.</article-title><source>Kew Bulletin</source><volume>4</volume>: <fpage>117</fpage>–<lpage>125</lpage>. <ext-link xlink:href="10.2307/4119049" ext-link-type="doi" xlink:type="simple">https://doi.org/10.2307/4119049</ext-link></mixed-citation></ref><ref id="B21"><mixed-citation xmlns:xlink="http://www.w3.org/1999/xlink" xlink:type="simple"><person-group><name name-style="western"><surname>Parnell</surname><given-names>J</given-names></name><name name-style="western"><surname>Chantaranothai</surname><given-names>P</given-names></name></person-group> (<year>2002</year>) <article-title><tp:taxon-name><tp:taxon-name-part taxon-name-part-type="family">Myrtaceae</tp:taxon-name-part></tp:taxon-name>.</article-title> In: <person-group><name name-style="western"><surname>Santisuk</surname><given-names>T</given-names></name><name name-style="western"><surname>Larsen</surname><given-names>K</given-names></name></person-group> (<role>Eds</role>) <issue-title>Flora of Thailand Volume 7.</issue-title><source>The Forest Herbarium, Royal Forest Department, Bangkok</source>, <fpage>778</fpage>–<lpage>914</lpage>. <ext-link xlink:href="https://www.researchgate.net/publication/255980114_Myrtaceae" ext-link-type="uri" xlink:type="simple">https://www.researchgate.net/publication/255980114_Myrtaceae</ext-link></mixed-citation></ref><ref id="B3"><mixed-citation xmlns:xlink="http://www.w3.org/1999/xlink" xlink:type="simple"><person-group><name name-style="western"><surname>Ashton</surname><given-names>PS</given-names></name></person-group> (<year>2011</year>) <article-title><tp:taxon-name><tp:taxon-name-part taxon-name-part-type="family">Myrtaceae</tp:taxon-name-part></tp:taxon-name>.</article-title> In: <person-group><name name-style="western"><surname>Soepadmo</surname><given-names>E</given-names></name><name name-style="western"><surname>Saw</surname><given-names>LG</given-names></name><name name-style="western"><surname>Chung</surname><given-names>RCK</given-names></name><name name-style="western"><surname>Kiew</surname><given-names>R</given-names></name></person-group> (<role>Eds</role>) <issue-title>Tree Flora of Sabah and Sarawak, Volume 7.</issue-title><source>Sabah Forestry Department, Forest Research Institute Malaysia (FRIM), Sarawak Forestry Department, Malaysia</source>, <fpage>87</fpage>–<lpage>330</lpage>. <ext-link xlink:href="10.26525/TFSS7002" ext-link-type="doi" xlink:type="simple">https://doi.org/10.26525/TFSS7002</ext-link></mixed-citation></ref><ref id="B17"><mixed-citation xmlns:xlink="http://www.w3.org/1999/xlink" xlink:type="simple">IUCN (<year>2012</year>) IUCN Red List Categories and Criteria: Version 3.1. Second edition. Gland, Switzerland and Cambridge, UK. <ext-link xlink:href="https://portals.iucn.org/library/node/7977" ext-link-type="uri" xlink:type="simple">https://portals.iucn.org/library/node/7977</ext-link></mixed-citation></ref></ref-list></tp:taxon-treatment>
